# Supplementary material for: Generative AI enables medical image segmentation in ultra low-data regimes
Source: Nat Commun. 2025 Jul 14;16:6486. doi: 10.1038/s41467-025-61754-6 (PMC12260076; doi:10.1038/s41467-025-61754-6)
Supplement: Supplementary file 4 — Source Data [file 41467_2025_61754_MOESM4_ESM.xlsx]

## Sheet: Figure 2
Figure a	FetReg-50	ISIC-40	CVC-Clinic-40
Vanilla UNet	0.294, 0.235, 0.295	0.567, 0.594, 0.570	0.395, 0.396, 0.402
GenSeg-UNet	0.425, 0.432, 0.418	0.671, 0.663, 0.685	0.507, 0.513, 0.505
Vanilla DeepLab	0.306, 0.338, 0.277	0.545, 0.566, 0.540	0.621, 0.626, 0.619
GenSeg-DeepLab	0.514, 0.501, 0.524	0.683, 0.703, 0.698	0.731, 0.735, 0.738
	ICFluid-50	FUSeg-50	BUID-100
Vanilla UNet	0.665, 0.637, 0.582	0.411, 0.395, 0.419	0.518, 0.505, 0.527
GenSeg-UNet	0.701, 0.705, 0.686	0.602, 0.601, 0.609	0.643, 0.652, 0.636
Vanilla DeepLab	0.492, 0.439, 0.500	0.571, 0.536, 0.521	0.593, 0.565, 0.586
GenSeg-DeepLab	0.594, 0.580, 0.595	0.650, 0.670, 0.636	0.686, 0.679, 0.694
Figure b	ISIC - PH2	ISIC - DermIS	JSRT - NLM-MC	JSRT - NLM-SZ
Vanilla UNet	0.569, 0.578, 0.545	0.349, 0.470, 0.402	0.758, 0.773, 0.769	0.808, 0.824, 0.840
GenSeg-UNet	0.767, 0.778, 0.759	0.653, 0.642, 0.664	0.870, 0.861, 0.846	0.919, 0.929, 0.937
Vanilla DeepLab	0.641, 0.654, 0.605	0.448, 0.493, 0.478	0.805, 0.795, 0.805	0.840, 0.852 0.876
GenSeg-DeepLab	0.728, 0.739, 0.744	0.684, 0.671, 0.668	0.878, 0.870, 0.872	0.924, 0.899, 0.915

## Sheet: Figure 4
Figure a						Figure b
FetReg						NLM-SZ
	50 samples	100 Samples	200 Samples	500 Samples			9 samples	35 Samples	175 Samples
Vanilla UNet	0.294, 0.235, 0.295	0.388, 0.414, 0.400	0.491, 0.503, 0.497	0.509, 0.522, 0.510		Vanilla UNet	0.808, 0.824, 0.840	0.885, 0.868, 0.886	0.934, 0.938, 0.928
Ours UNet	0.425, 0.433, 0.418	0.469, 0.461, 0.466	0.541, 0.555, 0.547	0.578, 0.564, 0.605		Ours UNet	0.919, 0.929, 0.937	0.932, 0.932, 0.933	0.945, 0.945, 0.944
Vanilla DeepLab	0.306, 0.338, 0.277	0.368, 0.367, 0.379	0.479, 0.445, 0.476	0.501, 0.526, 0.501		Vanilla DeepLab	0.840, 0.852, 0.876	0.913, 0.918, 0.911	0.940, 0.917, 0.927
Ours DeepLab	0.514, 0.501, 0.524	0.505, 0.529, 0.525	0.600, 0.600, 0.597	0.643, 0.632, 0.632		Ours DeepLab	0.924, 0.899, 0.915	0.941, 0.939, 0.945	0.941, 0.942, 0.944
FUSeg						NLM-MC
	50 samples	100 Samples	600 Samples	800 Samples			9 samples	35 Samples	175 Samples
Vanilla UNet	0.411, 0.395, 0.419	0.433, 0.496, 0.428	0.616, 0.565, 0.637	0.666, 0.622, 0.677		Vanilla UNet	0.758, 0.773, 0.769	0.787, 0.824, 0.812	0.906, 0.918, 0.909
Ours UNet	0.602, 0.601, 0.609	0.690, 0.709, 0.711	0.723, 0.748, 0.740	0.756, 0.770, 0.761		Ours UNet	0.869, 0.861, 0.846	0.910, 0.914, 0.900	0.938, 0.944, 0.940
Vanilla DeepLab	0.571, 0.536, 0.521	0.621, 0.652, 0.609	0.697, 0.717, 0.704	0.732, 0.741, 0.727		Vanilla DeepLab	0.805, 0.795, 0.805	0.851, 0.868, 0.855	0.938, 0.925, 0.930
Ours DeepLab	0.650, 0.670, 0.636	0.731, 0.729, 0.733	0.752, 0.771, 0.790	0.795, 0.795, 0.791		Ours DeepLab	0.878, 0.870, 0.872	0.914, 0.910, 0.913	0.944, 0.950, 0.955
JSRT						DermIS
	9 samples	35 Samples	175 Samples				40 samples	100 Samples	200 Samples
Vanilla UNet	0.915, 0.925, 0.913	0.955, 0.946, 0.956	0.978, 0.969, 0.956			Vanilla UNet	0.350, 0.470, 0.402	0.492, 0.510, 0.472	0.553, 0.575, 0.622
Ours UNet	0.967, 0.964, 0.962	0.973, 0.972, 0.973	0.979, 0.980, 0.980			Ours UNet	0.653, 0.642, 0.664	0.638, 0.629, 0.646	0.687, 0.691, 0.684
Vanilla DeepLab	0.935, 0.903, 0.932	0.951, 0.958, 0.955	0.978, 0.972, 0.968			Vanilla DeepLab	0.448, 0.493, 0.478	0.573, 0.606, 0.617	0.614, 0.642, 0.640
Ours DeepLab	0.960, 0.960, 0.961	0.975, 0.974, 0.975	0.979, 0.979, 0.980			Ours DeepLab	0.684, 0.671, 0.668	0.671, 0.675, 0.679	0.720, 0.724, 0.718
ISIC						PH2
	40 samples	100 Samples	200 Samples				40 samples	100 Samples	200 Samples
Vanilla UNet	0.567, 0.594, 0.570	0.567, 0.579, 0.566	0.649, 0.632, 0.598			Vanilla UNet	0.569, 0.578, 0.545	0.653, 0.692, 0.642	0.708, 0.734, 0.721
Ours UNet	0.671, 0.663, 0.685	0.651, 0.659, 0.644	0.695, 0.693, 0.710			Ours UNet	0.767, 0.778, 0.760	0.760, 0.772, 0.752	0.764, 0.769, 0.759
Vanilla DeepLab	0.545, 0.566, 0.540	0.592, 0.602, 0.627	0.699, 0.708, 0.700			Vanilla DeepLab	0.641, 0.654, 0.605	0.746, 0.743, 0.740	0.752, 0.737, 0.750
Ours DeepLab	0.683, 0.703, 0.698	0.729, 0.736, 0.742	0.759, 0.768, 0.752			Ours DeepLab	0.728, 0.739, 0.744	0.796, 0.813, 0.803	0.824, 0.813, 0.805

## Sheet: Figure 5
Figure a
	FetReg DeepLab-based	ISIC UNet-based	CVC DeepLab-based	ICFluid DeepLab-based	FUSeg UNet-based	BUID DeepLab-based
Vanilla	0.368, 0.367, 0.379	0.567, 0.594, 0.570	0.681, 0.679, 0.656	0.492, 0.440, 0.500	0.616, 0.565, 0.637	0.593, 0.565, 0.586
Rotate	0.432, 0.407, 0.400	0.587, 0.609, 0.581	0.682, 0.664, 0.697	0.525, 0.519, 0.528	0.571, 0.606, 0.618	0.646, 0.604, 0.595
Flip	0.446, 0.425, 0.412	0.590, 0.599, 0.577	0.691, 0.679, 0.696	0.494, 0.513, 0.526	0.619, 0.641, 0.621	0.630, 0.605, 0.601
Translate	0.384, 0.434, 0.461	0.570, 0.580, 0.592	0.668, 0.656, 0.670	0.532, 0.533, 0.543	0.619, 0.612, 0.640	0.621, 0.600, 0.593
Combine	0.387, 0.434, 0.440	0.598, 0.599, 0.597	0.694, 0.685, 0.691	0.540, 0.530, 0.544	0.650, 0.672, 0.638	0.658, 0.617, 0.606
WGAN	0.442, 0.427, 0.434	0.605, 0.612, 0.627	0.685, 0.695, 0.699	0.532, 0.538, 0.535	0.649, 0.656, 0.657	0.646, 0.634, 0.643
GenSeg	0.505, 0.529, 0.525	0.671, 0.663, 0.685	0.745, 0.768, 0.762	0.594, 0.580, 0.595	0.723, 0.748, 0.740	0.686, 0.679, 0.694
Figure b
UNet
	ISIC-40	ISIC-100	ISIC-200
Vanilla	0.567, 0.594, 0.570	0.567, 0.579, 0.566	0.649, 0.632, 0.598
Rotate	0.587, 0.609, 0.581	0.647, 0.591, 0.614	0.641, 0.640, 0.612
Flip	0.590, 0.599, 0.577	0.599, 0.602, 0.607	0.655, 0.675, 0.657
Translate	0.570, 0.580, 0.592	0.620, 0.599, 0.640	0.650, 0.658, 0.665
Combine	0.598, 0.599, 0.597	0.628, 0.607, 0.614	0.676, 0.683, 0.651
WGAN	0.605, 0.612, 0.627	0.621, 0.625, 0.615	0.665, 0.668, 0.644
GenSeg	0.671, 0.663, 0.685	0.651, 0.659, 0.644	0.695, 0.693, 0.710
DeepLab
	ISIC-40	ISIC-100	ISIC-200
Vanilla	0.545, 0.566, 0.540	0.592, 0.602, 0.627	0.700, 0.708, 0.700
Rotate	0.603, 0.630, 0.615	0.602, 0.628, 0.617	0.705, 0.721, 0.712
Flip	0.628, 0.641, 0.610	0.674, 0.683, 0.673	0.726, 0.733, 0.750
Translate	0.585, 0.626, 0.626	0.605, 0.630, 0.651	0.730, 0.736, 0.749
Combine	0.637, 0.641, 0.614	0.594, 0.632, 0.636	0.742, 0.732, 0.728
WGAN	0.602, 0.616, 0.627	0.655, 0.650, 0.633	0.732, 0.734, 0.733
GenSeg	0.683, 0.703, 0.698	0.729, 0.736, 0.742	0.759, 0.768, 0.752
Figure c
UNet
	PH2-ISIC40	PH2-ISIC100	PH2-ISIC200
Vanilla	0.569, 0.578, 0.545	0.653, 0.692, 0.642	0.708, 0.734, 0.721
Rotate	0.640, 0.637, 0.625	0.722, 0.694, 0.725	0.740, 0.742, 0.734
Flip	0.643, 0.703, 0.688	0.722, 0.697, 0.705	0.726, 0.724, 0.736
Translate	0.656, 0.678, 0.670	0.730, 0.711, 0.716	0.728, 0.727, 0.703
Combine	0.615, 0.631, 0.634	0.728, 0.708, 0.706	0.736, 0.746, 0.716
WGAN	0.656, 0.646, 0.641	0.709, 0.712, 0.709	0.726, 0.744, 0.722
GenSeg	0.767, 0.778, 0.760	0.760, 0.772, 0.752	0.764, 0.769, 0.759
UNet
	NLM-SZ-JSRT9	NLM-SZ-JSRT35	NLM-SZ-JSRT175
Vanilla	0.808, 0.824, 0.840	0.885, 0.868, 0.886	0.934, 0.938, 0.928
Rotate	0.826, 0.842, 0.856	0.891, 0.862, 0.908	0.934, 0.932, 0.937
Flip	0.848, 0.831, 0.869	0.887, 0.874, 0.896	0.939, 0.941, 0.939
Translate	0.826, 0.844, 0.842	0.883, 0.891, 0.881	0.941, 0.936, 0.937
Combine	0.856, 0.823, 0.853	0.895, 0.894, 0.908	0.941, 0.943, 0.938
WGAN	0.757, 0.778, 0.774	0.883, 0.874, 0.882	0.935, 0.927, 0.931
GenSeg	0.919, 0.929, 0.937	0.932, 0.932, 0.933	0.945, 0.945, 0.944

## Sheet: Figure 6
Figure a
	FetReg	DermQuest	CVC-Clinic	ICFluid	FUSeg	BUID
Vanilla	0.368, 0.367, 0.379	0.640, 0.647, 0.624	0.681, 0.679, 0.656	0.492, 0.440, 0.500	0.697, 0.717, 0.704	0.593, 0.565, 0.586
CTBCT	0.447, 0.461, 0.454	0.670, 0.702, 0.705	0.691, 0.672, 0.681	0.549, 0.553, 0.551	0.696, 0.706, 0.699	0.611, 0.613, 0.626
DCT	0.452, 0.454, 0.456	0.690, 0.706, 0.702	0.695, 0.687, 0.678	0.523, 0.543, 0.545	0.700, 0.708, 0.714	0.626, 0.643, 0.631
MCF	0.454, 0.454, 0.457	0.709, 0.703, 0.701	0.701, 0.691, 0.691	0.542, 0.550, 0.543	0.706, 0.697, 0.702	0.648, 0.656, 0.641
GenSeg	0.505, 0.529, 0.525	0.767, 0.758, 0.770	0.745, 0.768, 0.762	0.594, 0.580, 0.595	0.752, 0.771, 0.790	0.686, 0.679, 0.694
Figure b
UNet
	JSRT-9	JSRT-35	JSRT-175
Vanilla	0.915, 0.925, 0.913	0.955, 0.946, 0.956	0.978, 0.969, 0.956
CTBCT	0.926, 0.917, 0.919	0.954, 0.957, 0.959	0.969, 0.972, 0.972
DCT	0.927, 0.921, 0.921	0.963, 0.958, 0.957	0.975, 0.977, 0.974
MCF	0.925, 0.922, 0.933	0.965, 0.954, 0.958	0.975, 0.972, 0.972
GenSeg	0.967, 0.964, 0.962	0.973, 0.972, 0.973	0.979, 0.980, 0.980
DeepLab
	ISIC-40	ISIC-100	ISIC-200
Vanilla	0.545, 0.566, 0.540	0.592, 0.602, 0.627	0.700, 0.708, 0.700
CTBCT	0.641, 0.664, 0.665	0.682, 0.682, 0.675	0.678, 0.693, 0.699
DCT	0.596, 0.639, 0.625	0.707, 0.692, 0.706	0.744, 0.759, 0.751
MCF	0.628, 0.619, 0.638	0.714, 0.702, 0.711	0.741, 0.747, 0.760
GenSeg	0.683, 0.703, 0.698	0.729, 0.736, 0.742	0.759, 0.768, 0.752
Figure c
DeepLab
	DermIS-ISIC40	DermIS-ISIC100	DermIS-ISIC200
Vanilla	0.448, 0.493, 0.478	0.573, 0.606, 0.617	0.614, 0.642, 0.640
CTBCT	0.515, 0.542, 0.529	0.537, 0.580, 0.568	0.673, 0.671, 0.663
DCT	0.516, 0.576, 0.582	0.588, 0.598, 0.642	0.711, 0.690, 0.709
MCF	0.549, 0.589, 0.592	0.549, 0.594, 0.603	0.706, 0.702, 0.705
GenSeg	0.684, 0.671, 0.668	0.671, 0.675, 0.679	0.720, 0.724, 0.718
UNet
	NLM-SZ-JSRT9	NLM-SZ-JSRT35	NLM-SZ-JSRT175
Vanilla	0.808, 0.824, 0.840	0.885, 0.868, 0.886	0.934, 0.938, 0.928
CTBCT	0.864, 0.837, 0.854	0.899, 0.894, 0.904	0.938, 0.936, 0.942
DCT	0.821, 0.840, 0.824	0.890, 0.895, 0.897	0.937, 0.941, 0.935
MCF	0.844, 0.843, 0.852	0.904, 0.918, 0.914	0.942, 0.936, 0.941
GenSeg	0.919, 0.929, 0.937	0.932, 0.932, 0.933	0.945, 0.945, 0.944

## Sheet: Figure 7
Figure a
	FetReg	ISIC	DermQuest	CVC-Clinic	KVASIR	ICFluid	FUSeg	BUID
Separate-UNet	0.417, 0.425, 0.426	0.612, 0.622, 0.639	0.725, 0.718, 0.723	0.647, 0.657, 0.641	0.672, 0.653, 0.652	0.670, 0.668, 0.673	0.653, 0.678, 0.669	0.623, 0.593, 0.604
GenSeg-UNet	0.469, 0.461, 0.466	0.671, 0.663, 0.685	0.767, 0.758, 0.770	0.685, 0.673, 0.698	0.706, 0.710, 0.701	0.701, 0.705, 0.686	0.723, 0.748, 0.740	0.643, 0.652, 0.636
Separate-DeepLab	0.431, 0.418, 0.418	0.642, 0.646, 0.638	0.750, 0.759, 0.739	0.682, 0.692, 0.692	0.729, 0.718, 0.735	0.548, 0.538, 0.543	0.740, 0.745, 0.742	0.653, 0.627, 0.623
GenSeg-DeepLab	0.505, 0.529, 0.525	0.683, 0.703, 0.698	0.795, 0.794, 0.806	0.745, 0.768, 0.762	0.777, 0.772, 0.780	0.594, 0.580, 0.595	0.752, 0.771, 0.790	0.686, 0.679, 0.694
Figure b
	DermIS-ISIC	PH2-ISIC	MC-JSRT	SZ-JSRT
Separate-UNet	0.583, 0.533, 0.607	0.710, 0.714, 0.717	0.816, 0.808, 0.827	0.849, 0.827, 0.837
GenSeg-UNet	0.653, 0.642, 0.664	0.767, 0.778, 0.760	0.870, 0.861, 0.846	0.919, 0.929, 0.937
Separate-DeepLab	0.633, 0.597, 0.603	0.730, 0.716, 0.728	0.845, 0.852, 0.860	0.889, 0.896, 0.883
GenSeg-DeepLab	0.684, 0.671, 0.668	0.728, 0.739, 0.744	0.878, 0.870, 0.872	0.924, 0.899, 0.915

## Sheet: Figure 8
Figure a					Figure c
	nnUNet	GenSeg-UNet				ISIC	PH2	DermIS
FetReg	0.369, 0.406, 0.419	0.469, 0.461, 0.466			SwinUnet	0.547, 0.549, 0.552	0.557, 0.558, 0.573	0.355, 0.413, 0.374
FPD	0.657, 0.647, 0.653	0.689, 0.701, 0.677			Ours-SwinUnet	0.618, 0.626, 0.619	0.654, 0.647, 0.654	0.617, 0.613, 0.621
BUID	0.615, 0.628, 0.616	0.643, 0.652, 0.636
KVASIR	0.659, 0.673, 0.665	0.706, 0.710, 0.701
CVC-Clinic	0.621, 0.651, 0.635	0.685, 0.673, 0.698			Figure d
FUSeg	0.726, 0.708, 0.702	0.723, 0.748, 0.740				3D UNet	GenSeg-3D UNet
ICFluid	0.654, 0.652, 0.663	0.701, 0.705, 0.686			Hippo.-low	0.622, 0.629, 0.630	0.751, 0.749, 0.753
Ventricle	0.759, 0.752, 0.762	0.793, 0.802, 0.791			Hippo.-full	0.794, 0.806, 0.789	0.835, 0.823, 0.832
ISIC	0.657, 0.661, 0.652	0.695, 0.693, 0.710			Liver-low	0.598, 0.562, 0.594	0.645, 0.637, 0.649
DermQuest	0.726, 0.715, 0.724	0.767, 0.758, 0.770			Liver-full	0.635, 0.642, 0.637	0.695, 0.707, 0.712
JSRT	0.977, 0.972, 0.974	0.979, 0.980, 0.980
COVID	0.857, 0.846, 0.868	0.904, 0.891, 0.901
					Figure e
Figure b						UNet-low	GenSeg-UNet-low	UNet-high	GenSeg-UNet-high
	nnUNet	GenSeg-UNet			ISIC	0.567, 0.594, 0.570	0.671, 0.663, 0.685	0.693, 0.677, 0.685	0.737, 0.745, 0.739
ISIC-PH2	0.702, 0.717, 0.715	0.764, 0.769, 0.759			FetReg	0.294, 0.235, 0.295	0.425, 0.433, 0.418	0.564, 0.541, 0.547	0.617, 0.636, 0.643
ISIC-DermIS	0.628, 0.613, 0.628	0.687, 0.691, 0.684			BUID	0.518, 0.505, 0.527	0.643, 0.652, 0.636	0.573, 0.606, 0.585	0.719, 0.716, 0.724
JSRT-MC	0.833, 0.856, 0.855	0.938, 0.944, 0.940			CVC-Clinic	0.395, 0.396, 0.402	0.507, 0.513, 0.505	0.648, 0.645, 0.670	0.715, 0.706, 0.725
JSRT-SZ	0.763, 0.792, 0.796	0.945, 0.945, 0.944
					Figure f
						Original	Improved
					ISIC	0.671, 0.663, 0.685	0.737, 0.745, 0.739
					FetReg	0.425, 0.433, 0.418	0.709, 0.716, 0.725
					Figure g
						UNet	GenSeg-UNet
					JSRT	0.3	0.5
					ISIC	1.2	1.5

## Sheet: Figure 9
Figure a
	CVC-Clinic	ICFluid	FUSeg	ISIC
Pix2Pix (End2End)	0.507, 0.513, 0.505	0.701, 0.705, 0.686	0.602, 0.601, 0.609	0.671, 0.663, 0.685
BBDM (Separate)	0.489, 0.453, 0.499	0.684, 0.678, 0.689	0.572, 0.568, 0.571	0.647, 0.639, 0.629
BBDM (End2End)	0.553, 0.562, 0.559	0.721, 0.715, 0.723	0.642, 0.648, 0.650	0.704, 0.694, 0.708
Soft-intro VAE (Separate)	0.422, 0.455, 0.439	0.665, 0.672, 0.676	0.515, 0.498, 0.518	0.621, 0.605, 0.619
Soft-intro VAE (End2End)	0.512, 0.528, 0.517	0.684, 0.693, 0.689	0.607, 0.609, 0.603	0.684, 0.677, 0.693
Figure b
	ISIC-PH2	ISIC-DermIS
Pix2Pix (End2End)	0.767, 0.778, 0.760	0.653, 0.642, 0.664
BBDM (Separate)	0.725, 0.719, 0.717	0.618, 0.612, 0.626
BBDM (End2End)	0.798, 0.781, 0.797	0.697, 0.702, 0.694
Soft-intro VAE (Separate)	0.721, 0.714, 0.716	0.576, 0.561, 0.540
Soft-intro VAE (End2End)	0.756, 0.748, 0.751	0.622, 0.617, 0.611
Figure c
	Training time	Model size
Pix2Pix (End2End)	1.5	272.36
BBDM (End2End)	11.5	1267.22
Soft-intro VAE (End2End)	1.4	252.82
Figure d
	ISIC	PH2	DermIS
ASAPNet	0.638, 0.648, 0.633	0.725, 0.745, 0.722	0.622, 0.642, 0.616
Pix2Pix	0.671, 0.663, 0.685	0.767, 0.778, 0.760	0.653, 0.642, 0.664
SPADE	0.690, 0.689, 0.716	0.771, 0.781, 0.776	0.661, 0.655, 0.669
Figure e
	CVC-Clinic	ICFluid	FUSeg	ISIC
Simultaneous	0.461, 0.486, 0.469	0.667, 0.652, 0.659	0.544, 0.563, 0.546	0.645, 0.640, 0.647
Two-step	0.507, 0.513, 0.505	0.701, 0.705, 0.686	0.602, 0.601, 0.609	0.671, 0.663, 0.685
Figure f
	ISIC-PH2	ISIC-DermIS
Simultaneous	0.627, 0.637, 0.673	0.542, 0.597, 0.554
Two-step	0.767, 0.778, 0.760	0.653, 0.642, 0.664

## Sheet: Figure 10
Figure a
	JSRT	NLM-MC	NLM-SZ		ISIC	PH2	DermIS
Rotate	0.952, 0.951, 0.956	0.837, 0.819, 0.816	0.884, 0.905, 0.903		0.644, 0.647, 0.642	0.683, 0.686, 0.724	0.508, 0.533, 0.517
Translate	0.954, 0.955, 0.949	0.806, 0.836, 0.802	0.893, 0.911, 0.897		0.628, 0.633, 0.643	0.697, 0.715, 0.704	0.513, 0.619, 0.464
Flip	0.949, 0.950, 0.955	0.803, 0.813, 0.815	0.862, 0.863, 0.869		0.607, 0.615, 0.628	0.690, 0.708, 0.722	0.543, 0.553, 0.525
All	0.967, 0.964, 0.962	0.870, 0.861, 0.846	0.919, 0.929, 0.937		0.671, 0.663, 0.685	0.767, 0.778, 0.760	0.653, 0.642, 0.664
Figure b and Figure c
	CVC-Clinic	ICFluid	FUSeg	ISIC	ISIC-PH2	ISIC-DermIS
Without elastic	0.507, 0.513, 0.505	0.701, 0.705, 0.686	0.602, 0.601, 0.609	0.671, 0.663, 0.685	0.767, 0.778, 0.760	0.653, 0.642, 0.664
With elastic	0.569, 0.591, 0.579	0.700, 0.712, 0.692	0.572, 0.583, 0.601	0.672, 0.674, 0.682	0.773, 0.782, 0.763	0.681, 0.674, 0.694
Only elastic	0.517, 0.493, 0.499	0.652, 0.649, 0.629	0.551, 0.567, 0.583	0.616, 0.628, 0.619	0.759, 0.752, 0.754	0.604, 0.595, 0.615
Figure d
	FetReg	FPD
rotate (-15 to 15 degree)	0.469, 0.461, 0.466	0.689, 0.701, 0.677
rotate (-5 to 5 degree)	0.495, 0.504, 0..498	0.703, 0.690, 0.705
no rotate	0.480, 0.481, 0.479	0.675, 0.676, 0.662
rotate (-30 to 30 degree)	0.462, 0.453, 0.459	0.678, 0.684, 0.690
rotate (-45 to 45 degree)	0.437, 0.440, 0.457	0.672, 0.681, 0.671
Figure e
	ISIC	ICFluid	BUID
Single-branch	0.661, 0.644, 0.671	0.652, 0.645, 0.647	0.581, 0.563, 0.574
Fixed Multi-branch	0.682, 0.667, 0.685	0.670, 0.668, 0.673	0.623, 0.593, 0.604
Learnable Multi-branch	0.695, 0.693, 0.710	0.701, 0.705, 0.686	0.643, 0.652, 0.636
Figure f
	ISIC	PH2	DermIS
0.1	0.6059	0.6684	0.5602
0.5	0.6414	0.6896	0.6228
1	0.6734	0.7671	0.653
1.5	0.6477	0.6916	0.6218
	JSRT	MC	SZ
0.1	0.9555	0.7429	0.8763
0.5	0.9578	0.8325	0.8917
1	0.964	0.859	0.928
1.5	0.9532	0.8555	0.9003

## Sheet: Supplementary Figure 1
	Ventricle	Myocardial wall
Vanilla UNet	0.752, 0.757, 0.748	0.665, 0.668, 0.659
Ours UNet	0.795, 0.802, 0.797	0.695, 0.698, 0.703
Vanilla DeepLab	0.851, 0.845, 0.847	0.697, 0.695, 0.691
Ours DeepLab	0.874, 0.874, 0.877	0.722, 0.728, 0.721

## Sheet: Supplementary Figure 2
Figure a	FetReg DeepLab	ISIC UNet	CVC DeepLab	ICFluid DeepLab	FUSeg UNet	BUID DeepLab
Vanilla	0.368, 0.367, 0.379	0.567, 0.594, 0.570	0.681, 0.679, 0.656	0.492, 0.440, 0.500	0.616, 0.565, 0.637	0.593, 0.565, 0.586
Rotate	0.432, 0.407, 0.400	0.587, 0.609, 0.581	0.682, 0.664, 0.697	0.525, 0.519, 0.528	0.571, 0.606, 0.618	0.646, 0.604, 0.595
Flip	0.446, 0.425, 0.412	0.590, 0.599, 0.577	0.691, 0.679, 0.696	0.494, 0.513, 0.526	0.619, 0.641, 0.621	0.630, 0.605, 0.601
Translate	0.384, 0.434, 0.461	0.570, 0.580, 0.592	0.668, 0.656, 0.670	0.532, 0.533, 0.543	0.619, 0.612, 0.640	0.621, 0.600, 0.593
Combine	0.387, 0.434, 0.440	0.598, 0.599, 0.597	0.694, 0.685, 0.691	0.540, 0.530, 0.544	0.650, 0.672, 0.638	0.658, 0.617, 0.606
WGAN	0.442, 0.427, 0.434	0.605, 0.612, 0.627	0.685, 0.695, 0.699	0.532, 0.538, 0.535	0.649, 0.656, 0.657	0.646, 0.634, 0.643
GenSeg	0.505, 0.529, 0.525	0.671, 0.663, 0.685	0.745, 0.768, 0.762	0.594, 0.580, 0.595	0.723, 0.748, 0.740	0.686, 0.679, 0.694
Figure b	ISIC40 UNet	ISIC100 UNet	ISIC200 UNet	ISIC40 DeepLab	ISIC100 DeepLab	ISIC200 DeepLab
Vanilla	0.567, 0.594, 0.570	0.567, 0.579, 0.566	0.649, 0.632, 0.598	0.545, 0.566, 0.540	0.592, 0.602, 0.627	0.700, 0.708, 0.700
Rotate	0.587, 0.609, 0.581	0.647, 0.591, 0.614	0.641, 0.640, 0.612	0.603, 0.630, 0.615	0.602, 0.628, 0.617	0.705, 0.721, 0.712
Flip	0.590, 0.599, 0.577	0.599, 0.602, 0.607	0.655, 0.675, 0.657	0.628, 0.641, 0.610	0.674, 0.683, 0.673	0.726, 0.733, 0.750
Translate	0.570, 0.580, 0.592	0.620, 0.599, 0.640	0.650, 0.658, 0.665	0.585, 0.626, 0.626	0.605, 0.630, 0.651	0.730, 0.736, 0.749
Combine	0.598, 0.599, 0.597	0.628, 0.607, 0.614	0.676, 0.683, 0.651	0.637, 0.641, 0.614	0.594, 0.632, 0.636	0.742, 0.732, 0.728
WGAN	0.605, 0.612, 0.627	0.621, 0.625, 0.615	0.665, 0.668, 0.644	0.602, 0.616, 0.627	0.655, 0.650, 0.633	0.732, 0.734, 0.733
GenSeg	0.671, 0.663, 0.685	0.651, 0.659, 0.644	0.695, 0.693, 0.710	0.683, 0.703, 0.698	0.729, 0.736, 0.742	0.759, 0.768, 0.752
Figure c	PH2-ISIC40 UNet	PH2-ISIC100 UNet	PH2-ISIC200 UNet	SZ-JSRT9 UNet	SZ-JSRT35 UNet	SZ-JSRT175 UNet
Vanilla	0.569, 0.578, 0.545	0.653, 0.692, 0.642	0.708, 0.734, 0.721	0.808, 0.824, 0.840	0.885, 0.868, 0.886	0.934, 0.938, 0.928
Rotate	0.640, 0.637, 0.625	0.722, 0.694, 0.725	0.740, 0.742, 0.734	0.826, 0.842, 0.856	0.891, 0.862, 0.908	0.934, 0.932, 0.937
Flip	0.643, 0.703, 0.688	0.722, 0.697, 0.705	0.726, 0.724, 0.736	0.848, 0.831, 0.869	0.887, 0.874, 0.896	0.939, 0.941, 0.939
Translate	0.656, 0.678, 0.670	0.730, 0.711, 0.716	0.728, 0.727, 0.703	0.826, 0.844, 0.842	0.883, 0.891, 0.881	0.941, 0.936, 0.937
Combine	0.615, 0.631, 0.634	0.728, 0.708, 0.706	0.736, 0.746, 0.716	0.856, 0.823, 0.853	0.895, 0.894, 0.908	0.941, 0.943, 0.938
WGAN	0.656, 0.646, 0.641	0.709, 0.712, 0.709	0.726, 0.744, 0.722	0.757, 0.778, 0.774	0.883, 0.874, 0.882	0.935, 0.927, 0.931
GenSeg	0.767, 0.778, 0.760	0.760, 0.772, 0.752	0.764, 0.769, 0.759	0.919, 0.929, 0.937	0.932, 0.932, 0.933	0.945, 0.945, 0.944

[truncated: 5 more sheets: Supplementary Figure 3, Supplementary Figure 4, Supplementary Figure 5, Supplementary Figure 6, Supplementary Table 2]
